# Supplementary material for: Lung Cancer Segmentation With Transfer Learning: Usefulness of a Pretrained Model Constructed From an Artificial Dataset Generated Using a Generative Adversarial Network
Source: Front Artif Intell. 2021 Jul 16;4:694815. doi: 10.3389/frai.2021.694815 (PMC8322116; doi:10.3389/frai.2021.694815)
Supplement: Supplementary file 1 [file Table2.xlsx]

## Sheet: title
Title
Visual evaluation for cases with low DSC values

## Sheet: visual_evaluation
index	case No.	reason for low DSC value based on visual evaluation	models of low DSC value
11	11	Heart is segmented, and/or ground glass opacity of lung cancer is not segmented.	all
15	15	Lung cancer is small.	w/o PM
29	29	Heart is segmented.	w/o PM
32	32	Content of stomach is segmented.	all
35	35	Right S7 lung cancer is large.	all
40	40	Lung cancer is small. In addition, fibrosis or lung vessel are segmented.	all
47	47	Content of colon is segmented.	w/o PM
58	58	No label (Maybe, annotation error).	all
67	67	Lung cancer is small.	all
69	69	Lung cancer is small.	all
79	79	Aorta is segmented.	w/o PM and w/ PM300
80	80	Because of ground glass opacity, lung cancer is not segmented or segmented poorly. In addition, non-cancer lung nodule with ground glass opacity is segmened.	w/o PM and w/ PM300
82	82	Lung cancer is small.	w/o PM
90	90	Lung cancer is small.	w/o PM and w/ PM500
91	91	Aorta is segmented.	all
104	104	Lung cancer is segmented partially because lung cancer is slightly large and is located in peripheral of left lung.	w/o PM
107	107	Lung vessel is segmented.	w/ PM300
108	108	Lung cancer is small.	w/o PM and w/ PM300
114	114	In w/o PM, lung cancer is not segmented. In w/ PM500, lung nodule is segmented in addition to lung cancer.	w/o PM and w/ PM500
121	121	In addition to lung cancer, non-cancer lung nodules are segmented.	all
123	123	Lung cancer is small and is located in peripheral of right lung.	w/o PM and w/ PM500
124	124	Inflammatory changes are segmented.	all
126	126	Because of ground glass opacity, lung cancer is not segmented.	w/o PM
137	137	Inflammatory changes are segmented.	all
140	140	Because of inflammatory change, lung cancer is segmented partially.	w/o PM and w/ PM500
