# Supplementary material for: Lung Cancer Segmentation With Transfer Learning: Usefulness of a Pretrained Model Constructed From an Artificial Dataset Generated Using a Generative Adversarial Network
Source: Front Artif Intell. 2021 Jul 16;4:694815. doi: 10.3389/frai.2021.694815 (PMC8322116; doi:10.3389/frai.2021.694815)
Supplement: Supplementary file 2 [file Table1.xlsx]

## Sheet: title
Title
Segmentation metrics of test set using Decathlonfull, Decathlonmid, and Decathlonsmall
Note
DSC, JI, SE, SP are used as segmentation metric.
Mean, SD, skewness, kurtosis, mode, 1st quartile, and 3rd quartile are used as descriptive statistic.

## Sheet: mean
Dataset	Model	DSC	JI	SE	SP
Decathlonfull	w/o PM, epoch 100	0.581331	0.450513	0.704862	0.999844
Decathlonfull	w/ PM300, epoch 100	0.651004	0.515049	0.767155	0.999866
Decathlonfull	w/ PM500, epoch 100	0.581042	0.451029	0.751094	0.999824
Decathlonfull	w/ PM300_variable, epoch 100	0.691725	0.557821	0.756135	0.999912
Decathlonfull	w/o PM, epoch 300	0.693907	0.574055	0.737095	0.999924
Decathlonfull	w/ PM300, epoch 300	0.7221	0.599471	0.758017	0.999913
Decathlonfull	w/ PM500, epoch 300	0.699513	0.578859	0.751411	0.999917
Decathlonfull	w/ PM300_variable, epoch 300	0.684877	0.558457	0.769587	0.999883
Decathlonfull	w/o PM, epoch 500	0.727309	0.611952	0.733433	0.999948
Decathlonfull	w/ PM300, epoch 500	0.730144	0.612223	0.766154	0.999896
Decathlonfull	w/ PM500, epoch 500	0.725492	0.613883	0.742783	0.999932
Decathlonfull	w/ PM300_variable, epoch 500	0.744916	0.630999	0.758877	0.999937
Decathlonsmall	w/o PM, epoch 100	0.512391	0.392759	0.467083	0.999968
Decathlonsmall	w/ PM300, epoch 100	0.57018	0.440047	0.518253	0.999962
Decathlonsmall	w/ PM500, epoch 100	0.560759	0.435214	0.518993	0.99997
Decathlonsmall	w/ PM300_variable, epoch 100	0.55619	0.431497	0.503447	0.999973
Decathlonsmall	w/o PM, epoch 300	0.55145	0.427356	0.494981	0.999972
Decathlonsmall	w/ PM300, epoch 300	0.608976	0.478058	0.551102	0.999968
Decathlonsmall	w/ PM500, epoch 300	0.584369	0.457396	0.521508	0.999974
Decathlonsmall	w/ PM300_variable, epoch 300	0.602611	0.472441	0.531241	0.999977
Decathlonsmall	w/o PM, epoch 500	0.552522	0.431612	0.510942	0.999972
Decathlonsmall	w/ PM300, epoch 500	0.55359	0.433772	0.493361	0.999978
Decathlonsmall	w/ PM500, epoch 500	0.566985	0.443542	0.508876	0.999973
Decathlonsmall	w/ PM300_variable, epoch 500	0.585339	0.455956	0.524082	0.999975
Decathlonmid	w/o PM, epoch 100	0.574402	0.449295	0.612157	0.999931
Decathlonmid	w/ PM300, epoch 100	0.662395	0.534241	0.699934	0.999919
Decathlonmid	w/ PM500, epoch 100	0.645224	0.515546	0.714398	0.999902
Decathlonmid	w/ PM300_variable, epoch 100	0.675549	0.548101	0.720752	0.999905
Decathlonmid	w/o PM, epoch 300	0.660009	0.539809	0.674964	0.999931
Decathlonmid	w/ PM300, epoch 300	0.68223	0.563086	0.723375	0.999914
Decathlonmid	w/ PM500, epoch 300	0.702372	0.582264	0.729217	0.999905
Decathlonmid	w/ PM300_variable, epoch 300	0.699667	0.581964	0.706326	0.999932
Decathlonmid	w/o PM, epoch 500	0.670832	0.557008	0.689153	0.999911
Decathlonmid	w/ PM300, epoch 500	0.708308	0.581858	0.747918	0.999923
Decathlonmid	w/ PM500, epoch 500	0.711245	0.590864	0.726607	0.999931
Decathlonmid	w/ PM300_variable, epoch 500	0.71263	0.592537	0.729353	0.999929

## Sheet: SD
Dataset	Model	DSC	JI	SE	SP
Decathlonfull	w/o PM, epoch 100	0.249485	0.235228	0.251419	0.000270649
Decathlonfull	w/ PM300, epoch 100	0.210432	0.211038	0.194654	0.000242557
Decathlonfull	w/ PM500, epoch 100	0.247399	0.241054	0.213294	0.000198181
Decathlonfull	w/ PM300_variable, epoch 100	0.192261	0.200562	0.192651	0.000107703
Decathlonfull	w/o PM, epoch 300	0.240862	0.236024	0.254233	0.000110584
Decathlonfull	w/ PM300, epoch 300	0.205504	0.21721	0.210188	0.000230583
Decathlonfull	w/ PM500, epoch 300	0.230225	0.234689	0.211874	0.000118497
Decathlonfull	w/ PM300_variable, epoch 300	0.221851	0.226717	0.188351	0.000170876
Decathlonfull	w/o PM, epoch 500	0.226562	0.231515	0.246402	9.32258e-05
Decathlonfull	w/ PM300, epoch 500	0.214488	0.223907	0.20606	0.000249077
Decathlonfull	w/ PM500, epoch 500	0.242367	0.238606	0.248422	0.000123662
Decathlonfull	w/ PM300_variable, epoch 500	0.214894	0.222697	0.227848	0.000111554
Decathlonsmall	w/o PM, epoch 100	0.285716	0.25554	0.283777	6.73695e-05
Decathlonsmall	w/ PM300, epoch 100	0.25126	0.238833	0.252356	7.31692e-05
Decathlonsmall	w/ PM500, epoch 100	0.268128	0.249099	0.276124	5.81041e-05
Decathlonsmall	w/ PM300_variable, epoch 100	0.273158	0.249057	0.273682	5.40148e-05
Decathlonsmall	w/o PM, epoch 300	0.274174	0.250993	0.281112	7.30827e-05
Decathlonsmall	w/ PM300, epoch 300	0.241367	0.236145	0.251012	6.537e-05
Decathlonsmall	w/ PM500, epoch 300	0.260673	0.246588	0.271888	6.23203e-05
Decathlonsmall	w/ PM300_variable, epoch 300	0.24681	0.237636	0.257611	5.30127e-05
Decathlonsmall	w/o PM, epoch 500	0.285513	0.257342	0.285063	5.56231e-05
Decathlonsmall	w/ PM300, epoch 500	0.285557	0.262938	0.287831	5.15996e-05
Decathlonsmall	w/ PM500, epoch 500	0.273118	0.255728	0.278553	6.20365e-05
Decathlonsmall	w/ PM300_variable, epoch 500	0.250665	0.24242	0.263604	5.63859e-05
Decathlonmid	w/o PM, epoch 100	0.270366	0.248618	0.283038	7.86598e-05
Decathlonmid	w/ PM300, epoch 100	0.23048	0.230254	0.222117	0.000119463
Decathlonmid	w/ PM500, epoch 100	0.235088	0.23023	0.230197	0.000151399
Decathlonmid	w/ PM300_variable, epoch 100	0.225596	0.226995	0.210432	0.000158532
Decathlonmid	w/o PM, epoch 300	0.257224	0.250861	0.25793	0.00013126
Decathlonmid	w/ PM300, epoch 300	0.246983	0.246341	0.229411	0.000147338
Decathlonmid	w/ PM500, epoch 300	0.230788	0.234371	0.220066	0.000221992
Decathlonmid	w/ PM300_variable, epoch 300	0.242285	0.239826	0.236403	0.000137015
Decathlonmid	w/o PM, epoch 500	0.268938	0.262857	0.260762	0.000186267
Decathlonmid	w/ PM300, epoch 500	0.203932	0.216006	0.193555	0.000116591
Decathlonmid	w/ PM500, epoch 500	0.222796	0.229294	0.221518	0.000128329
Decathlonmid	w/ PM300_variable, epoch 500	0.224354	0.228126	0.225083	0.00013446

## Sheet: skewness
Dataset	Model	DSC	JI	SE	SP
Decathlonfull	w/o PM, epoch 100	-0.757326	-0.215266	-1.2069	-5.07433
Decathlonfull	w/ PM300, epoch 100	-1.06979	-0.499097	-1.63971	-5.6209
Decathlonfull	w/ PM500, epoch 100	-0.496265	-0.0859531	-1.6136	-1.63054
Decathlonfull	w/ PM300_variable, epoch 100	-1.27446	-0.696904	-1.23055	-1.61092
Decathlonfull	w/o PM, epoch 300	-1.58295	-0.948939	-1.61088	-2.96117
Decathlonfull	w/ PM300, epoch 300	-1.48675	-0.863189	-1.41986	-8.90399
Decathlonfull	w/ PM500, epoch 300	-1.35193	-0.835107	-1.47898	-2.38571
Decathlonfull	w/ PM300_variable, epoch 300	-1.24722	-0.68107	-1.24767	-2.42438
Decathlonfull	w/o PM, epoch 500	-1.70987	-1.03079	-1.39111	-3.363
Decathlonfull	w/ PM300, epoch 500	-1.6077	-1.00031	-1.46854	-5.2475
Decathlonfull	w/ PM500, epoch 500	-1.80913	-1.23105	-1.64544	-3.51452
Decathlonfull	w/ PM300_variable, epoch 500	-1.85123	-1.17112	-1.54577	-3.17854
Decathlonsmall	w/o PM, epoch 100	-0.488861	0.00961884	-0.147055	-4.28243
Decathlonsmall	w/ PM300, epoch 100	-0.640399	-0.0476354	-0.256978	-3.07265
Decathlonsmall	w/ PM500, epoch 100	-0.691578	-0.100116	-0.327757	-3.64146
Decathlonsmall	w/ PM300_variable, epoch 100	-0.759487	-0.159468	-0.345571	-3.71608
Decathlonsmall	w/o PM, epoch 300	-0.695364	-0.106858	-0.213712	-5.41575
Decathlonsmall	w/ PM300, epoch 300	-0.822918	-0.192324	-0.293602	-3.86938
Decathlonsmall	w/ PM500, epoch 300	-0.79471	-0.182201	-0.225108	-4.79557
Decathlonsmall	w/ PM300_variable, epoch 300	-0.876409	-0.213888	-0.232165	-4.79166
Decathlonsmall	w/o PM, epoch 500	-0.76276	-0.216651	-0.364609	-3.65657
Decathlonsmall	w/ PM300, epoch 500	-0.652861	-0.118755	-0.157288	-4.71455
Decathlonsmall	w/ PM500, epoch 500	-0.688352	-0.109868	-0.206988	-4.1063
Decathlonsmall	w/ PM300_variable, epoch 500	-0.685795	-0.056148	-0.175466	-4.16583
Decathlonmid	w/o PM, epoch 100	-0.83561	-0.283778	-0.844645	-2.22133
Decathlonmid	w/ PM300, epoch 100	-1.18178	-0.56942	-1.12547	-2.5599
Decathlonmid	w/ PM500, epoch 100	-1.14591	-0.52487	-1.33204	-3.5098
Decathlonmid	w/ PM300_variable, epoch 100	-1.27683	-0.656958	-1.22756	-3.05528
Decathlonmid	w/o PM, epoch 300	-1.25895	-0.623131	-1.07767	-3.67514
Decathlonmid	w/ PM300, epoch 300	-1.32838	-0.717594	-1.30434	-2.79438
Decathlonmid	w/ PM500, epoch 300	-1.45678	-0.834666	-1.22862	-4.63163
Decathlonmid	w/ PM300_variable, epoch 300	-1.56403	-0.925929	-1.36972	-4.06731
Decathlonmid	w/o PM, epoch 500	-1.26106	-0.720613	-1.15337	-3.49909
Decathlonmid	w/ PM300, epoch 500	-1.38487	-0.651532	-1.15144	-2.24918
Decathlonmid	w/ PM500, epoch 500	-1.49308	-0.850572	-1.20723	-3.22122
Decathlonmid	w/ PM300_variable, epoch 500	-1.63896	-0.889211	-1.35512	-3.7614

## Sheet: kurtosis
Dataset	Model	DSC	JI	SE	SP
Decathlonfull	w/o PM, epoch 100	-0.32137	-0.909314	0.885509	31.7047
Decathlonfull	w/ PM300, epoch 100	0.611153	-0.577511	2.98967	41.0816
Decathlonfull	w/ PM500, epoch 100	-0.871593	-1.24102	2.63105	2.03696
Decathlonfull	w/ PM300_variable, epoch 100	1.32275	-0.313678	1.22315	1.85277
Decathlonfull	w/o PM, epoch 300	1.87458	0.0691358	1.8418	11.6121
Decathlonfull	w/ PM300, epoch 300	1.94978	-0.0878356	1.50138	92.0196
Decathlonfull	w/ PM500, epoch 300	0.994923	-0.31746	1.78072	6.93422
Decathlonfull	w/ PM300_variable, epoch 300	0.915992	-0.458666	0.929217	6.27054
Decathlonfull	w/o PM, epoch 500	2.51068	0.328225	1.21204	13.8734
Decathlonfull	w/ PM300, epoch 500	2.1132	0.160306	1.68827	31.4868
Decathlonfull	w/ PM500, epoch 500	2.45126	0.629927	2.043	15.1041
Decathlonfull	w/ PM300_variable, epoch 500	3.13213	0.683467	1.76395	12.1425
Decathlonsmall	w/o PM, epoch 100	-0.936709	-1.04772	-0.904866	22.6994
Decathlonsmall	w/ PM300, epoch 100	-0.396727	-0.855512	-0.660449	10.6113
Decathlonsmall	w/ PM500, epoch 100	-0.440475	-0.871807	-0.778806	17.4892
Decathlonsmall	w/ PM300_variable, epoch 100	-0.398123	-0.798056	-0.709378	17.0324
Decathlonsmall	w/o PM, epoch 300	-0.507883	-0.845372	-0.900143	35.7809
Decathlonsmall	w/ PM300, epoch 300	0.0487049	-0.766658	-0.574067	17.5871
Decathlonsmall	w/ PM500, epoch 300	-0.153527	-0.851243	-0.806779	27.0449
Decathlonsmall	w/ PM300_variable, epoch 300	0.157588	-0.699126	-0.657659	29.7854
Decathlonsmall	w/o PM, epoch 500	-0.53667	-0.902404	-0.8094	17.2396
Decathlonsmall	w/ PM300, epoch 500	-0.694641	-0.997282	-0.946105	28.9039
Decathlonsmall	w/ PM500, epoch 500	-0.501736	-0.90979	-0.869248	19.3581
Decathlonsmall	w/ PM300_variable, epoch 500	-0.23252	-0.824086	-0.769595	22.5414
Decathlonmid	w/o PM, epoch 100	-0.301029	-0.883669	-0.253027	6.6043
Decathlonmid	w/ PM300, epoch 100	0.787842	-0.504263	0.80999	7.13299
Decathlonmid	w/ PM500, epoch 100	0.703328	-0.543239	1.40706	15.6785
Decathlonmid	w/ PM300_variable, epoch 100	1.07694	-0.376458	1.49601	11.0645
Decathlonmid	w/o PM, epoch 300	0.813201	-0.46428	0.574356	16.0846
Decathlonmid	w/ PM300, epoch 300	0.996383	-0.354751	1.48342	8.0502
Decathlonmid	w/ PM500, epoch 300	1.50076	-0.115261	1.23218	23.6951
Decathlonmid	w/ PM300_variable, epoch 300	1.76159	0.0650034	1.64686	21.7717
Decathlonmid	w/o PM, epoch 500	0.574701	-0.528272	0.662976	13.3167
Decathlonmid	w/ PM300, epoch 500	1.89633	-0.150869	1.43888	4.64731
Decathlonmid	w/ PM500, epoch 500	1.70382	-0.018562	1.13833	10.9054
Decathlonmid	w/ PM300_variable, epoch 500	2.38056	0.259508	1.61946	18.3104

## Sheet: mode
Dataset	Model	DSC	JI	SE	SP
Decathlonfull	w/o PM, epoch 100	0.643378	0.474251	0.783865	0.999927
Decathlonfull	w/ PM300, epoch 100	0.710414	0.550886	0.815815	0.999948
Decathlonfull	w/ PM500, epoch 100	0.6264	0.45603	0.801921	0.999902
Decathlonfull	w/ PM300_variable, epoch 100	0.762728	0.616462	0.807577	0.999962
Decathlonfull	w/o PM, epoch 300	0.791227	0.65457	0.838057	0.999971
Decathlonfull	w/ PM300, epoch 300	0.802146	0.669658	0.84078	0.999974
Decathlonfull	w/ PM500, epoch 300	0.792057	0.65571	0.834459	0.999972
Decathlonfull	w/ PM300_variable, epoch 300	0.771259	0.627684	0.835991	0.999964
Decathlonfull	w/o PM, epoch 500	0.818017	0.692074	0.827427	0.999985
Decathlonfull	w/ PM300, epoch 500	0.814766	0.68744	0.857403	0.999974
Decathlonfull	w/ PM500, epoch 500	0.827787	0.706175	0.843734	0.999983
Decathlonfull	w/ PM300_variable, epoch 500	0.82927	0.708338	0.857508	0.999982
Decathlonsmall	w/o PM, epoch 100	0.582193	0.410634	0.493344	0.999992
Decathlonsmall	w/ PM300, epoch 100	0.602451	0.431083	0.540819	0.999992
Decathlonsmall	w/ PM500, epoch 100	0.623472	0.452945	0.561194	0.999993
Decathlonsmall	w/ PM300_variable, epoch 100	0.629209	0.459013	0.53724	0.999994
Decathlonsmall	w/o PM, epoch 300	0.604509	0.433188	0.521504	0.999995
Decathlonsmall	w/ PM300, epoch 300	0.671326	0.505261	0.566264	0.999994
Decathlonsmall	w/ PM500, epoch 300	0.644108	0.475104	0.52647	0.999996
Decathlonsmall	w/ PM300_variable, epoch 300	0.655166	0.48721	0.537311	0.999995
Decathlonsmall	w/o PM, epoch 500	0.632153	0.462191	0.538734	0.999994
Decathlonsmall	w/ PM300, epoch 500	0.601551	0.430156	0.494844	0.999998
Decathlonsmall	w/ PM500, epoch 500	0.624921	0.454473	0.521591	0.999996
Decathlonsmall	w/ PM300_variable, epoch 500	0.622482	0.45189	0.509277	0.999997
Decathlonmid	w/o PM, epoch 100	0.627412	0.457102	0.69657	0.99996
Decathlonmid	w/ PM300, epoch 100	0.732522	0.577937	0.762625	0.999967
Decathlonmid	w/ PM500, epoch 100	0.714089	0.555392	0.787624	0.999951
Decathlonmid	w/ PM300_variable, epoch 100	0.742413	0.590356	0.768054	0.999971
Decathlonmid	w/o PM, epoch 300	0.711677	0.552407	0.731742	0.999977
Decathlonmid	w/ PM300, epoch 300	0.75115	0.601474	0.780938	0.999971
Decathlonmid	w/ PM500, epoch 300	0.773913	0.631206	0.791447	0.999977
Decathlonmid	w/ PM300_variable, epoch 300	0.777329	0.635763	0.769652	0.999985
Decathlonmid	w/o PM, epoch 500	0.754546	0.60584	0.758505	0.999984
Decathlonmid	w/ PM300, epoch 500	0.752296	0.602945	0.793948	0.999973
Decathlonmid	w/ PM500, epoch 500	0.773582	0.630766	0.794123	0.999981
Decathlonmid	w/ PM300_variable, epoch 500	0.765082	0.619541	0.794903	0.99998

## Sheet: 1st quartile
Dataset	Model	DSC	JI	SE	SP
Decathlonfull	w/o PM, epoch 100	0.434079	0.277213	0.561894	0.999824
Decathlonfull	w/ PM300, epoch 100	0.560634	0.389501	0.713201	0.999842
Decathlonfull	w/ PM500, epoch 100	0.364765	0.223066	0.686671	0.999746
Decathlonfull	w/ PM300_variable, epoch 100	0.596012	0.424542	0.687785	0.999877
Decathlonfull	w/o PM, epoch 300	0.609856	0.438701	0.674955	0.999902
Decathlonfull	w/ PM300, epoch 300	0.608685	0.437489	0.686813	0.99991
Decathlonfull	w/ PM500, epoch 300	0.604253	0.433173	0.651003	0.999876
Decathlonfull	w/ PM300_variable, epoch 300	0.570579	0.399187	0.696524	0.999846
Decathlonfull	w/o PM, epoch 500	0.646352	0.477489	0.629558	0.999956
Decathlonfull	w/ PM300, epoch 500	0.650271	0.481786	0.693605	0.99991
Decathlonfull	w/ PM500, epoch 500	0.677449	0.512234	0.654083	0.999915
Decathlonfull	w/ PM300_variable, epoch 500	0.688134	0.524564	0.668818	0.999947
Decathlonsmall	w/o PM, epoch 100	0.311767	0.184682	0.27445	0.999969
Decathlonsmall	w/ PM300, epoch 100	0.426668	0.27119	0.349387	0.999969
Decathlonsmall	w/ PM500, epoch 100	0.393189	0.244704	0.343681	0.99997
Decathlonsmall	w/ PM300_variable, epoch 100	0.427206	0.271643	0.343256	0.999974
Decathlonsmall	w/o PM, epoch 300	0.414845	0.261707	0.300164	0.999977
Decathlonsmall	w/ PM300, epoch 300	0.457657	0.296731	0.394549	0.999967
Decathlonsmall	w/ PM500, epoch 300	0.42636	0.270947	0.33654	0.999978
Decathlonsmall	w/ PM300_variable, epoch 300	0.454867	0.294389	0.345055	0.99998
Decathlonsmall	w/o PM, epoch 500	0.415694	0.262387	0.339947	0.999971
Decathlonsmall	w/ PM300, epoch 500	0.401743	0.251373	0.315289	0.999984
Decathlonsmall	w/ PM500, epoch 500	0.414464	0.261407	0.334752	0.99998
Decathlonsmall	w/ PM300_variable, epoch 500	0.423117	0.268325	0.36662	0.999977
Decathlonmid	w/o PM, epoch 100	0.439812	0.281897	0.462044	0.999898
Decathlonmid	w/ PM300, epoch 100	0.552362	0.381573	0.585497	0.999895
Decathlonmid	w/ PM500, epoch 100	0.516828	0.348464	0.608547	0.999884
Decathlonmid	w/ PM300_variable, epoch 100	0.564673	0.393411	0.619945	0.999871
Decathlonmid	w/o PM, epoch 300	0.576243	0.404735	0.528727	0.999935
Decathlonmid	w/ PM300, epoch 300	0.582574	0.411008	0.604467	0.99992
Decathlonmid	w/ PM500, epoch 300	0.609727	0.438567	0.60407	0.999925
Decathlonmid	w/ PM300_variable, epoch 300	0.619014	0.448241	0.595911	0.999942
Decathlonmid	w/o PM, epoch 500	0.569856	0.398473	0.560402	0.999925
Decathlonmid	w/ PM300, epoch 500	0.617251	0.446405	0.628011	0.999915
Decathlonmid	w/ PM500, epoch 500	0.63911	0.46963	0.599138	0.999935
Decathlonmid	w/ PM300_variable, epoch 500	0.650411	0.481933	0.62072	0.99994

## Sheet: 3rd quartile
Dataset	Model	DSC	JI	SE	SP
Decathlonfull	w/o PM, epoch 100	0.770772	0.627039	0.896059	0.999973
Decathlonfull	w/ PM300, epoch 100	0.807709	0.677443	0.900141	0.999974
Decathlonfull	w/ PM500, epoch 100	0.811613	0.682954	0.894589	0.999958
Decathlonfull	w/ PM300_variable, epoch 100	0.831066	0.710961	0.895283	0.999985
Decathlonfull	w/o PM, epoch 300	0.860468	0.755106	0.915894	0.99999
Decathlonfull	w/ PM300, epoch 300	0.865398	0.762733	0.908141	0.999989
Decathlonfull	w/ PM500, epoch 300	0.860069	0.754493	0.894091	0.999992
Decathlonfull	w/ PM300_variable, epoch 300	0.850393	0.739725	0.903061	0.999989
Decathlonfull	w/o PM, epoch 500	0.882067	0.78902	0.919128	0.999994
Decathlonfull	w/ PM300, epoch 500	0.878691	0.783629	0.90996	0.999992
Decathlonfull	w/ PM500, epoch 500	0.88369	0.791617	0.909663	0.999995
Decathlonfull	w/ PM300_variable, epoch 500	0.879986	0.785693	0.912013	0.999993
Decathlonsmall	w/o PM, epoch 100	0.744693	0.593236	0.668096	0.999998
Decathlonsmall	w/ PM300, epoch 100	0.760207	0.613173	0.699284	0.999999
Decathlonsmall	w/ PM500, epoch 100	0.74955	0.599424	0.730005	0.999999
Decathlonsmall	w/ PM300_variable, epoch 100	0.74614	0.595079	0.704698	1
Decathlonsmall	w/o PM, epoch 300	0.759088	0.61172	0.712331	1
Decathlonsmall	w/ PM300, epoch 300	0.784307	0.645154	0.726983	0.999999
Decathlonsmall	w/ PM500, epoch 300	0.793043	0.657063	0.735603	1
Decathlonsmall	w/ PM300_variable, epoch 300	0.792664	0.65654	0.730091	0.999999
Decathlonsmall	w/o PM, epoch 500	0.769726	0.625655	0.740731	0.999999
Decathlonsmall	w/ PM300, epoch 500	0.778834	0.637784	0.707931	1
Decathlonsmall	w/ PM500, epoch 500	0.778186	0.636927	0.726945	0.999999
Decathlonsmall	w/ PM300_variable, epoch 500	0.781663	0.641582	0.73019	1
Decathlonmid	w/o PM, epoch 100	0.789806	0.652627	0.827228	0.999985
Decathlonmid	w/ PM300, epoch 100	0.840348	0.724659	0.869914	0.999992
Decathlonmid	w/ PM500, epoch 100	0.821585	0.6972	0.891067	0.999987
Decathlonmid	w/ PM300_variable, epoch 100	0.846084	0.73323	0.893035	0.999991
Decathlonmid	w/o PM, epoch 300	0.865311	0.762608	0.877888	0.999995
Decathlonmid	w/ PM300, epoch 300	0.869769	0.769578	0.905625	0.999994
Decathlonmid	w/ PM500, epoch 300	0.87054	0.770762	0.903893	0.999994
Decathlonmid	w/ PM300_variable, epoch 300	0.871052	0.771567	0.893862	0.999996
Decathlonmid	w/o PM, epoch 500	0.879791	0.785381	0.89776	0.999995
Decathlonmid	w/ PM300, epoch 500	0.860002	0.754391	0.908492	0.999992
Decathlonmid	w/ PM500, epoch 500	0.873097	0.77478	0.910958	0.999996
Decathlonmid	w/ PM300_variable, epoch 500	0.874109	0.776371	0.902228	0.999994
